# Supplementary material for: Cell Hashing with barcoded antibodies enables multiplexing and doublet detection for single cell genomics
Source: Genome Biol. 2018 Dec 19;19:224. doi: 10.1186/s13059-018-1603-1 (PMC6300015; doi:10.1186/s13059-018-1603-1)
Supplement: Supplementary file 2 — Micrograms of antibody used per condition. (XLSX 9 kb) [file 13059_2018_1603_MOESM2_ESM.xlsx]

## Sheet: Sheet1
	Donor A	Donor B	Donor C	Donor D	Donor E	Donor F	Donor G	Donor H
CD8	5	3	1	0.5	0.25	0.06	0	0
PD.1	3	1	0.5	0.25	0.06	0	5	0
CCR7	1	0.5	0.25	0.06	0	5	3	0
CD3	0.5	0.25	0.06	0	5	3	1	0
HLA.DR	0.25	0.06	0	5	3	1	0.5	0
CD4	0.06	0	5	3	1	0.5	0.25	0
CD45RA	0	5	3	1	0.5	0.25	0.06	0
Micrograms of antibody used per condition.
