# Supplementary material for: Cell Hashing with barcoded antibodies enables multiplexing and doublet detection for single cell genomics
Source: Genome Biol. 2018 Dec 19;19:224. doi: 10.1186/s13059-018-1603-1 (PMC6300015; doi:10.1186/s13059-018-1603-1)
Supplement: Supplementary file 3 — Sample composition of experiment referred to by Figures 1-3. (XLSX 9 kb) [file 13059_2018_1603_MOESM3_ESM.xlsx]

## Sheet: Sheet1
Sample in pool	Labeled with Hashtag #	HTO Barcode	# cells loaded	Estimated cell yield
PBMC Donor A	A	AGGACCATCCAA	~3.5 K	~2.5 K
PBMC Donor B	B	ACATGTTACCGT	~3.5 K	~2.5 K
PBMC Donor C	C	AGCTTACTATCC	~3.5 K	~2.5 K
PBMC Donor D	D	TCGATAATGCGA	~3.5 K	~2.5 K
PBMC Donor E	E	GAGGCTGAGCTA	~3.5 K	~2.5 K
PBMC Donor F	F	GTGTGACGTATT	~3.5 K	~2.5 K
PBMC Donor G	G	ACTGTCTAACGG	~3.5 K	~2.5 K
PBMC Donor H	H	TATCACATCGGT	~3.5 K	~2.5 K
HEK293T	-	-	~3.5 K	~2.5 K
NIH-3T3	-	-	~0.8 K	~0.5 K
